# Supplementary material for: Pico-Scale Digital PCR on a Super-Hydrophilic Microarray Chip for Multi-Target Detection
Source: Micromachines (Basel). 2025 Mar 30;16(4):407. doi: 10.3390/mi16040407 (PMC12029596; doi:10.3390/mi16040407)
Supplement: Supplementary file 1 [file micromachines-16-00407-s001.zip]

Archive with 1 entries (1 files):
- micromachines-3539994-supplementary.pdf
